# Supplementary material for: Relationships between Cognitive Functioning and Powered Mobility Device Use: A Scoping Review
Source: Int J Environ Res Public Health. 2021 Nov 26;18(23):12467. doi: 10.3390/ijerph182312467 (PMC8657167; doi:10.3390/ijerph182312467)
Supplement: Supplementary file 1 [file ijerph-18-12467-s001.zip]

Archive with 1 entries (1 files):
- ijerph-1468164-supplementary.pdf
